# Supplementary material for: Understanding the Biophysical Interaction of LTX-315 with Tumoral Model Membranes
Source: Int J Mol Sci. 2022 Dec 29;24(1):581. doi: 10.3390/ijms24010581 (PMC9820754; doi:10.3390/ijms24010581)
Supplement: Supplementary file 1 [file ijms-24-00581-s001.zip]

Archive with 1 entries (1 files):
- ijms-2065477-supplementary.pdf
